# Supplementary material for: Non-Invasive versus Invasive Samples for Zika Virus Surveillance: A Comparative Study in New Caledonia and French Guiana in 2015–2016
Source: Microorganisms. 2021 Jun 16;9(6):1312. doi: 10.3390/microorganisms9061312 (PMC8235784; doi:10.3390/microorganisms9061312)
Supplement: Supplementary file 1 [file microorganisms-09-01312-s001.zip]

Archive with 1 entries (1 files):
- microorganisms-1214746-supplementary.pdf
